# Supplementary material for: Density-dependent sex ratio and sex-specific preference for host traits in parasitic bat flies
Source: Parasit Vectors. 2017 Aug 29;10:405. doi: 10.1186/s13071-017-2340-0 (PMC5576251; doi:10.1186/s13071-017-2340-0)
Supplement: Additional file 1: Table S1. — Data for all collected host and parasite individuals (location, date, host and parasite traits are included). (XLSX 18 kb) [file 13071_2017_2340_MOESM1_ESM.xlsx]

## Sheet: Munka1
host ID	loc1	loc2	date	host sex	forearm	weight	fly no	FEMALE	MALE
P001	Gemenc	Karaszi-fok	1999-08-03	F	37.6	8.7	1	0	1
P002	Gemenc	Karaszi-fok	1999-08-03	M	37.9	8.7	2	2	0
P003	Alba		1999-08-28	M	37.1	8.2	5	3	2
P004	Kislőd		1999-06-16	M	38.4	6.9	2	1	1
P005	Szentgál	Tűzköves-h.	1999-04-02	F	39.0	8.3	4	1	3
P006	Hajszabarna		1999-08-25	F	37.0	8.4	1	0	1
P007	Mátra	Pisztrángos-tó	1999-06-05	M	34.7	7.9	1	0	1
P008	Gemenc	Bóni-fok	1999-08-06	M	36.6	7.8	13	7	6
P009	Gemenc	Bóni-fok	1999-08-04	F	37.8	7.6	2	2	0
P011		Tiloserdő	1998-09-19	M	37.6	10.8	4	3	1
P012	Alba		1999-08-28	M	37.8	6.6	7	1	6
P015	Hajszabarna		1999-08-25	M	38.6	8.5	5	2	3
P016	Abaliget		1998-09-04	F	38.4	9.2	2	2	0
P017	Mátra	Pisztrángos-tó	1999-06-05	M	36.7	8.9	2	2	0
P018	Hajszabarna		1999-08-25	M	38.4	8.5	2	1	1
P019	Gemenc	Karaszi-fok	1999-08-02	F	38.5	10.2	5	0	5
P020		Tiloserdő	1999-08-26	M	38.3	7.0	4	1	3
P021	Gemenc	Bóni-fok	1999-08-07	M	37.2	8.6	3	1	2
P023		Gaja-szurdok	1999-08-29	F	37.4	7.4	2	0	2
P024	Gemenc	Karaszi-fok	1999-08-01	F	37.4	8.2	4	0	4
P025	Alba		1999-08-28	M	38.1	9.7	5	1	4
P026	Gemenc	Bóni-fok	1999-08-07	M	37.7	9.8	3	0	3
P027	Gemenc	Karaszi-fok	1999-08-02	M	38.6	7.3	5	4	1
P028	Alba		1999-08-28	M	36.5	8.7	7	4	3
P029		Tiloserdő	1998-09-19	M	37.9	8.2	3	1	2
P030	Gemenc	Karaszi-fok	1999-08-01	F	39.3	8.5	7	3	4
P033	Vinye	Cuha-gázló	1999-07-21	M	37.6	8.7	4	1	3
P034		Gaja-szurdok	1999-08-29	M	38.1	7.8	4	2	2
P035		Tiloserdő	1999-08-26	M	37.7	7.2	1	0	1
P036	Gemenc	Bóni-fok	1999-08-07	F	38.4	9.8	6	4	2
P037	Gemenc	Bóni-fok	1998-08-07	F	36.6	7.1	5	4	1
P038	Gemenc	Bóni-fok	1999-08-05	F	39.1	8.0	5	3	2
P039	Gemenc	Karaszi-fok	1999-08-03	M	38.9	9.7	3	1	2
P040	Gemenc	Bóni-fok	1999-08-04	M	37.0	8.4	1	0	1
P041	Gemenc	Karaszi-fok	1999-08-01	F	37.4	8.7	5	2	3
P042	Hajszabarna		1999-08-25	M	37.8	7.0	3	0	3
P043	Gemenc	Bóni-fok	1998-08-04	M	36.4	7.7	1	0	1
P044	Hajszabarna		1999-08-25	F	38.1	8.1	3	1	2
P045	Hajszabarna		1999-08-25	M	39.5	7.0	5	3	2
P046	Alba		1999-08-28	F	36.7	6.7	6	3	3
P047	Gemenc	Bóni-fok	1999-08-07	M	38.4	8.8	11	5	6
P048	Gemenc	Bóni-fok	1999-08-04	M	37.4	8.1	3	1	2
P049	Gemenc	Karaszi-fok	1999-08-01	F	37.6	8.4	20	16	4
P050	Gemenc	Bóni-fok	1998-08-05	M	38.3	8.8	7	3	4
P051	Abaliget		1998-09-04	M	36.7	7.2	2	0	2
P055	Gemenc	Bóni-fok	1999-08-06	M	37.8	8.2	1	0	1
P056	Gemenc	Bóni-fok	1999-08-07	M	39.7	8.8	7	3	4
P057	Gemenc	Bóni-fok	1999-08-06	F	38.7	9.3	2	1	1
P059	Gemenc	Karaszi-fok	1999-08-02	F	39.5	10.1	14	11	3
P060	Futómacskás	Futómacskás	1999-08-27	M	37.6	8.0	11	6	5
P061	Gemenc	Bóni-fok	1999-08-07	M	37.6	9.1	3	1	2
P062	Gemenc	Bóni-fok	1999-08-04	F	37.5	9.4	19	14	5
P063	Hajszabarna		1999-04-01	F	39.8	7.6	5	2	3
P064	Gemenc	Bóni-fok	1999-08-04	F	37.5	8.1	13	6	7
P065	Gemenc	Karaszi-fok	1999-08-03	M	36.0	7.4	5	3	2
P066	Gemenc	Karaszi-fok	1999-08-02	F	38.8	9.6	14	11	3
	Mátra	Pisztrángos-tó	1999-06-05	M	35.3	8.1	0	0	0
P069	Gemenc	Karaszi-fok	1999-08-03	M	37.8	8.3	2	1	1
P070		Tiloserdő	1999-08-26	F	37.4	7.7	3	1	2
P071	Gemenc	Karaszi-fok	1999-08-01	M	35.5	7.6	4	2	2
P072	Gemenc	Karaszi-fok	1999-08-03	M	38.4	9.5	5	2	3
P073	Gemenc	Bóni-fok	1999-08-05	M	37.4	8.8	12	8	4
P074	Abaliget		1998-09-04	M	37.3	8.1	1	0	1
P075	Gemenc	Bóni-fok	1999-08-04	F	40.4	11.1	2	0	2
P077		Alba	1999-08-28	M	37.2	7.6	2	1	1
P078	Makó	Maros part	1998-06-09	F	38.5	8.9	3	2	1
P079	Gemenc	Karaszi-fok	1999-08-01	F	38.2	8.8	3	1	2
P081	Gemenc	Bóni-fok	1999-08-06	F	37.0	8.4	6	5	1
P82	Gemenc	Bóni-fok	1999-08-07	F	37.4	9.7	5	1	4
P083	Gemenc	Bóni-fok	1999-08-07	F	37.0	8.8	4	4	0
P84	Bakony	Hajszabarna	1999-04-01	M	35.6	6.5	2	1	1
P085	Bakony	Hajszabarna	1999-04-01	M	37.2	5.9	2	1	1
P086	Gemenc	Karaszi-fok	1999-08-01	M	37.7	7.7	3	1	2
P087	Gemenc	Karaszi-fok	1999-08-01	F	37.9	10.2	2	1	1
P096	DEBRECEN	Fancsikai I-es halastó, félsziget	1999-05-19	F			3	1	2
P097	Vízfő		1998-09-05	M	35.3	10.0	13	4	9
P100	Bakony	Futómacskás	1999-08-27	M	37.3	8.2	3	2	1
P101		Tiloserdő	1998-09-19	F	39.3	11.4	6	2	4
P102		Futómacskás	1999-08-27	M	37.0	7.9	4	2	2
P104		Futómacskás	1999-08-27	M	36.2	8.7	3	1	2
P106		Tiloserdő	1998-09-19	M	35.3	9.8	1	0	1
P107		Tiloserdő	1999-08-26	M	37.7	6.9	5	2	3
P108	Abaliget		1998-09-04	M	39.0	9.5	7	2	5
P109	Abaliget		1998-09-04	M	36.3	8.2	2	1	1
P110	Abaliget		1998-09-04	F	38.5	7.8	5	2	3
P111	Abaliget		1998-09-04	M		7.8	1	0	1
P112	Abaliget		1998-09-04	F	38.8	8.7	8	3	5
P113	Abaliget		1998-09-04	F	37.5	12.0	10	5	5
P114	Alba		1999-08-28	M	38.4	7.3	4	0	4
P115	Alba		1999-08-28	M	35.8	7.2	5	3	2
P116	Alba		1999-08-28	M	36.2	7.7	7	3	4
P117	Hajszabarna		1999-04-01	F	37.9	7.4	5	3	2
P119	Hajszabarna		1999-04-01	F	37.5	6.8	5	3	2
P121	Hajszabarna		1999-04-01	F	38.8	8.1	7	4	3
P122	Hajszabarna		1999-04-01	M	36.3	7.8	2	1	1
P124	Hajszabarna		1999-04-01	M	36.3	6.4	1	1	0
P125	Hajszabarna		1999-08-25	M	37.1	8.2	6	0	6
P127	Hajszabarna		1999-04-01	F	37.4	7.1	17	8	9
P128		Molnár-kút	1999-07-25	M	37.5	8.4	1	1	0
P129	Szentgál	Tűzköves-h.	1999-04-02	F	37.2	7.4	3	2	1
P130	Alba		1999-08-28	M	36.6	6.9	4	2	2
P131		Molnár-kút	1999-07-25	M	37.0	6.9	3	2	1
P132		Gaja-szurdok	1999-08-29	F	36.5	8.4	6	1	5
P133	Vinye	Cuha-gázló	1999-07-21	M	35.8	7.5	7	3	4
P135		Gaja-szurdok	1999-08-29	M	36.3	9.2	12	7	5
P136	Vinye	Cuha-gázló	1999-07-21	M	37.0	7.9	6	3	3
P137		Gaja-szurdok	1999-08-29	M	38.3	9.3	5	3	2
P138	Kislőd		1998-08-19	M			2	1	1
P139	Kislőd		1999-06-16	M	37.0	7.5	3	1	2
P140		Gaja-szurdok	1999-08-29	F	37.1	8.7	5	1	4
P141	Kislőd		1999-06-16	M	37.4	6.5	3	0	3
P143		Gaja-szurdok	1999-08-29	M	35.7	8.2	1	0	1
P144	Vinye	Cuha-gázló	1999-07-21	M	37.1	8.4	2	1	1
P145		Gaja-szurdok	1999-08-29	F	37.2	9.3	7	4	3
P146	Szentgál	Tűzköves-h.	1999-04-02	F	38.9	7.1	4	2	2
	Szentgál	Tűzköves-h.	1999-04-02	F	38.7	6.9	0	0	0
P148	Szentgál	Tűzköves-h.	1999-04-02	F	36.2	8.4	8	6	2
P149	Gemenc	Bóni-fok	1999-08-07	F	39.3	9.0	9	7	2
P150	Gemenc	Karaszi-fok	1999-08-02	M	38.3	9.2	3	0	3
P151	Gemenc	Bóni-fok	1999-08-04	F	38.9	10.1	4	2	2
P152	Gemenc	Karaszi-fok	1999-08-03	M	38.7	9.8	3	2	1
P153	Gemenc		1999-05-01	M	38.2	8.1	1	0	1
P154	Gemenc	Bóni-fok	1999-08-07				4	1	3
P155	Gemenc	Bóni-fok	1999-08-04	M	37.8	9.2	3	1	2
P156	Gemenc	Bóni-fok	1999-08-04	M	37.4	6.5	3	0	3
P157	Gemenc	Karaszi-fok	1999-08-02	F	37.5	8.3	2	1	1
P158	Gemenc	Bóni-fok	1999-08-04	M	36.8	9.1	3	1	2
P159	Gemenc	Bóni-fok	1999-08-04	F	39.0	9.7	4	1	3
P160	Gemenc	Bóni-fok	1999-08-05	M	37.2	9.3	7	4	3
P161	Gemenc	Bóni-fok	1999-08-06	M	36.8	9.2	21	18	3
P162	Gemenc	Karaszi-fok	1999-08-03	F	36.5	8.8	10	5	5
P163	Gemenc	Bóni-fok	1999-08-06	F	38.6	8.6	9	5	4
P164	Gemenc	Karaszi-fok	1999-08-02	M	39.0	8.6	7	3	4
P165	Gemenc	Karaszi-fok	1999-08-02	F	38.1	9.3	19	17	2
P166	Gemenc	Bóni-fok	1999-08-07	M	37.0	6.9	7	4	3
P167	Gemenc	Bóni-fok	1999-08-04	M	38.0	8.3	11	10	1
P168	Gemenc	Karaszi-fok	1999-08-02	M	37.3	8.8	4	1	3
P169	Gemenc	Bóni-fok	1999-08-04	F	37.9	8.2	7	4	3
P170	Gemenc	Karaszi-fok	1999-08-03	F	39.0	9.2	16	12	4
P171	Gemenc	Karaszi-fok	1999-08-03	F	37.1	8.6	14	8	6
P172	Gemenc	Bóni-fok	1999-08-04	F	37.0	8.3	17	14	3
P173	Gemenc	Bóni-fok	1999-08-05	M	38.3	8.7	3	2	1
P174	Gemenc	Bóni-fok	1999-08-07	F	38.6	9.7	3	1	2
P175	Gemenc	Karaszi-fok	1999-08-01	F	36.1	8.9	11	9	2
P176	Gemenc	Bóni-fok	1999-08-05	F	38.0	7.8	8	7	1
P177	Gemenc	Karaszi-fok	1999-08-02	F	37.9	9.7	8	5	3
P178	Gemenc	Bóni-fok	1999-08-05	M	38.2	7.7	12	6	6
